# Supplementary material for: Radiomics and MGMT promoter methylation for prognostication of newly diagnosed glioblastoma
Source: Sci Rep. 2019 Oct 8;9:14435. doi: 10.1038/s41598-019-50849-y (PMC6783410; doi:10.1038/s41598-019-50849-y)
Supplement: Supplementary file 3 — Supplementary Dataset [file 41598_2019_50849_MOESM3_ESM.xlsx]

## Sheet: raw_data_GBM_radiomics
					Surgery	Chemotherapy	Radiation									101			181	179	181	153		Radiomics_OS	Radiomics_PFS
Image_ID	ID	Age	Sex	KPS	Total:3, partial:2, BSY:1	Yes:1, None:0	Yes:1, None:0	DateofStart	DateofEvent_OS	OS_(M)	Event(1_dead)	DateofEvent_PFS	PFS_(M)	Event(1_progression)	location	MGMT_1Met0Unmet	IDH_1mt0wt	TERTp_1mt0wt	T1Gd	T1WI	T2WI	FLAIR	Magnetic field strength	High risk:2, Low risk:1	High risk:2, Low risk:1	core_MNI_loc0	core_MNI_loc1	core_MNI_loc2	core_MNI_loc3	core_MNI_loc4	core_MNI_loc5	core_MNI_loc6	core_MNI_loc7	core_MNI_loc8	core_MNI_loc9	edema_MNI_loc0	edema_MNI_loc1	edema_MNI_loc2	edema_MNI_loc3	edema_MNI_loc4	edema_MNI_loc5	edema_MNI_loc6	edema_MNI_loc7	edema_MNI_loc8	edema_MNI_loc9	T1Gd_core_Mean	T1Gd_core_SD	T1Gd_core_Var	T1Gd_core_RMS
1	KNBTG266	70	M	60	2	1	1	2014-06-04	2014-08-30	2	0				Lt.parietal	1	0	0	1	1	1	1	1.5	1		0.23062	0.018	0.024056	5.2044e-10	0.16511	1.1096	1.4438	0.13131	2.2376	0.63124	0.067886	0.0038705	0.003558	0.068989	0.16567	1.1558	2.0825	0.21123	3.077	0.20171	151.246	36.5079	1332.83	155.59
2	KNBTG267	41	M	100	3	1	1	2014-06-13	2015-09-08	14	1	2015-01-14	7	1	Lt.frontal	0	0	1	1	1	1	1	1.5		1	0.16182	0.091134	1.4128e-08	3.1705	2.3547e-08	2.8256e-08	3.2966e-08	3.7675e-08	4.2384e-08	4.7094e-08	0.091914	0.073371	2.7324e-10	1.9951	0.0048195	5.4647e-10	2.597	0.0051917	8.1971e-10	9.1079e-10	109.49	22.8977	524.303	111.858
5	KNBTG264	63	M	70	3	1	1	2014-03-20	2016-04-01	24	1	2014-08-14	4	1	Rt.parietal	0	0	1	1	1	1	1	1.5	2	2	0.082355	2.1738e-09	3.2608e-09	0.76223	5.4346e-09	6.5215e-09	5.0896	8.6954e-09	9.7823e-09	1.0869e-08	0.13454	2.0359e-09	3.0538e-09	0.64499	5.0897e-09	6.1076e-09	4.9295	8.1435e-09	9.1614e-09	1.0179e-08	111.84	21.2584	451.918	113.843
6	KNBTG580	72	M	70	1	1	1	2016-11-10	2018-01-14	14	1	2017-04-10	5	1	Rt.temporal	1	0	1	1	1	1	1	1.5	1	2	0.11659	0.030593	1.5663e-10	0.7405	0.42956	0.012139	0.69455	0.5614	3.3823	0.49842	0.18015	0.088343	2.8168e-05	0.5918	0.090089	0.082672	2.4595	0.10741	1.76	0.3559	112.823	38.2051	1459.63	119.116
8	KNBTG63	68	F	90	3	1	1	2012-04-06	2013-07-10	15	1	2012-10-31	6	1	Rt.Occipital	1	0	1	1	1	1	1	1.5	1	1	0.00098587	4.4079e-09	6.6118e-09	0.0093892	1.102e-08	0.0019718	6.9744	1.7632e-08	1.9835e-08	2.2039e-08	0.13783	0.011754	1.3472e-10	0.27934	0.0018764	0.82527	4.4236	3.5926e-10	0.088176	0.068019	123.883	32.9528	1085.89	128.191
9	KNBTG66	39	M	100	3	1	1	2012-08-31	2014-07-25	22	1	2013-09-09	12	1	Rt.frontal	0	0	0	1	1	1	1	1.5	1	1	0.2427	0.29681	4.309e-10	2.1192	0.10379	8.6179e-10	0.00041946	0.21553	1.2927e-09	0.31328	0.086242	0.044807	1.9165e-10	3.1221	0.21385	3.8331e-10	0.065517	0.36178	5.7496e-10	0.13476	127.376	45.0814	2032.33	135.118
10	KNBTG67	62	F	80	3	0	0	2012-10-23	2013-08-08	9	1				Lt.frontal	1	0	0	1	1	1	1	1.5	1		0.11043	0.00016975	0.010666	0.13599	0.48699	0.0025462	0.22682	0.53082	5.3409	0.61921	0.18557	0.059702	0.0031817	0.35376	0.090328	0.33891	2.0306	0.16984	2.3625	0.46707	149.631	48.8278	2384.15	157.395
11	KNBTG68	70	F	80	1	1	1	2012-11-30	2013-09-26	9	1				Lt.parietal	1	0	1	1	1	1	1	1.5	2		0.21153	0.014322	2.7869e-10	0.10486	0.020385	0.14989	4.6138	7.4317e-10	0.46547	0.152	0.10294	0.042139	1.0651e-10	0.82249	0.18775	0.87862	1.7055	0.1523	1.7214	0.32432	131.243	26.245	688.802	133.841
13	KNBTG70	31	M	100	3	1	1	2013-03-12	2016-05-08	37	1	2016-02-15	35	1	Rt.Frontal	1	1	0	1	1	1	1	1.5	2	1	0.066822	0.20186	2.5411e-09	3.2942	4.2351e-09	5.0821e-09	5.9291e-09	0.069616	7.6232e-09	8.4702e-09	0.099609	0.10769	6.6017e-11	2.9933	0.22374	1.3203e-10	0.0034151	0.34695	0.055391	0.034526	135.667	24.8521	617.626	137.924
15	KNBTG72	82	F	80	2	0	0	2013-08-13	2014-02-06	5	1	2013-10-29	2	1	Rt.temporal	1	0	1	1	1	1	1	1.5	1	2	0.12191	0.058134	2.6633e-10	0.27275	0.43596	5.3265e-10	0.35332	0.84293	4.5094	0.36755	0.1686	0.096936	0.077563	0.31653	0.12787	0.25507	1.5229	0.069023	2.9627	0.54483	86.4129	28.3759	805.191	90.9523
16	KNBTG74	48	F	30	3	1	1	2013-09-06	2014-08-03	10	1	2014-06-09	9	1	Rt.Insula	0	0	1	1	1	1	1	1.5	1	1	0.19449	0.38451	6.392e-10	0.098967	0.54264	1.2784e-09	1.4915e-09	1.5079	0.93261	1.8788	0.36187	0.14372	8.2701e-10	0.87015	0.5367	1.654e-09	0.21676	0.0037191	1.2527	0.7078	100.441	29.7789	886.786	104.763
17	KNBTG76	66	F	90	3	1	1	2013-11-01	2015-02-14	15	1	2014-08-07	9	1	Lt.frontal	0	0	0	1	1	1	1	1.5	2	2	0.21701	0.2867	3.3566e-10	0.92741	0.43622	6.7132e-10	7.8321e-10	0.96866	1.2019	0.6592	0.15909	0.079375	9.5571e-05	2.5646	0.15355	2.4357e-10	2.8416e-10	0.12519	0.80572	0.24167	108.592	28.1403	791.876	112.178
18	KNBTG77	77	F	80	2	0	0	2013-11-26	2014-04-06	4	1	2014-04-06	4	0	Lt.frontal	1	0	1	1	1	1	1	1.5	2	2	0.17704	0.18451	6.9641e-10	2.4754	0.34144	1.3928e-09	1.625e-09	0.3486	2.0892e-09	2.3214e-09	0.11906	0.10982	8.7991e-11	2.8642	0.16152	1.7598e-10	0.17351	0.38434	0.011844	0.035256	96.0956	24.9072	620.37	99.271
19	KNBTG78	80	M	40	1	0	0	2013-12-04	2014-02-15	2	1				Rt.Temporal	0	0	1	0	0	0	0	1.5
20	KNBTG80	74	F	100	3	1	1	2014-05-09	2015-11-20	18	1	2015-04-21	11	1	Rt.frontal	0	0	0	1	1	1	1	1.5	2	2	0.070746	1.2276e-08	1.8414e-08	3.3287	0.48535	3.6828e-08	4.2966e-08	4.9104e-08	5.5242e-08	6.138e-08	0.13865	0.15469	9.0879e-10	2.726	0.23662	1.8176e-09	2.1205e-09	0.44153	2.7264e-09	3.0293e-09	91.5283	27.3329	747.087	95.5218
23	KNBTG283	71	M	70	3	1	1	2015-02-27	2018-02-19	35	0	2017-04-13	25	1	Lt.frontal	1	0	1	1	1	1	1	1.5	1	1	0.18225	0.25181	2.9143e-10	2.1952	0.32614	5.8287e-10	6.8001e-10	0.58002	0.010911	0.0411	0.095168	0.080366	9.0428e-11	3.0328	0.21211	1.8086e-10	0.028593	0.2247	0.029647	0.28571	100.546	31.0023	961.144	105.217
24	KNBTG337	66	M	80	1	1	1	2015-03-27	2016-04-03	12	1	2015-08-26	4	1	Lt.parietal	1	0	1	1	1	1	1	1.5	2	2	0.13109	0.029316	2.0809e-08	2.7745e-08	3.4682e-08	0.0099942	5.9681	5.5491e-08	6.2427e-08	6.9363e-08	0.10125	0.012547	1.4954e-09	0.13119	0.035722	0.23912	5.6556	0.003215	4.4862e-09	0.043313	107.361	17.8364	318.136	108.833
25	KNBTG338	66	M	80	3	1	1	2015-04-17	2018-02-16	33	1	2016-02-19	10	1	Lt.temporal	1	0	1	1	1	1	1	1.5	1	2	0.14482	0.0029085	4.8955e-09	0.0067865	1.3064	9.791e-09	0.21773	1.97	2.0436	0.86326	0.1769	0.024536	6.8985e-10	0.75075	0.53575	0.0050952	0.85482	0.45687	2.8805	0.15862	135.551	43.1534	1862.22	142.254
26	KNBTG339	62	M	80	1	1	1	2015-06-12	2018-02-14	32	0	2017-05-17	23	1	Rt.Temporal	1	0	0	1	1	1	1	3	2	1	0.31986	2.9488e-09	4.4232e-09	5.8976e-09	0.090619	0.36401	0.98967	0.054986	3.743	0.37208	0.0649	5.9818e-05	0.0053834	3.5779e-09	0.19425	0.38761	0.50978	0.30458	6.2499	0.24495	110.678	40.0143	1601.15	117.689
27	KNBTG284	74	M	60	1	1	1	2015-06-24	2017-09-25	27	1	2017-01-19	18	1	Lt.thalamus	0	0	0	1	1	1	1	3	2	2	0.15966	0.62855	7.9138e-08	1.0552e-07	1.319e-07	1.5828e-07	0.030697	0.054572	2.3741e-07	5.1486	0.3998	0.17602	4.408e-09	0.15471	0.51441	8.816e-09	0.31608	0.81969	0.0072447	2.2221	84.7768	42.6843	1821.95	94.9112
28	KNBTG340	62	M	50	2			2015-11-17	2016-07-14	7	1	2016-07-14	7	0	Rt.frontal	0	0	1	1	1	1	1	1.5	2	2	0.22994	0.22311	8.0881e-10	2.4359	0.183	1.6176e-09	1.8872e-09	0.10338	2.4264e-09	2.696e-09	0.17846	0.30634	2.337e-09	2.3008	0.18923	4.6739e-09	5.4529e-09	0.32376	7.0109e-09	0.14848	94.4974	27.8819	777.403	98.5249
29	KNBTG285	81	F	50	1	0	0	2016-01-15	2016-02-07	0	1	2016-02-07	0	0	Rt.frontal	0	0	1	1	1	1	1	1.5	2	1	0.29637	0.14221	2.038e-09	2.1991	0.02033	4.076e-09	0.55008	0.00083406	6.114e-09	6.7934e-09	0.12358	0.016413	2.1341e-10	3.0621	0.10556	4.2683e-10	0.51153	0.063899	6.4024e-10	0.0052293	116.489	23.7877	565.856	118.893
30	KNBTG286	77	M	50	3	0	0	2016-03-02	2017-12-08	21	1	2016-11-09	8	1	Rt.frontal	0	0	0	1	1	1	1	1.5	2	2	0.14627	0.0009991	3.3273e-09	3.4129	5.5456e-09	6.6547e-09	7.7638e-09	8.8729e-09	9.982e-09	1.1091e-08	0.12324	0.063976	8.703e-11	2.9507	0.11079	1.7406e-10	0.55638	0.043563	2.6109e-10	2.901e-10	88.4374	32.3132	1044.14	94.1555
31	KNBTG343	59	F	70	1	1	1	2016-05-06	2018-02-19	21	0	2017-11-30	18	1	Lt.frontal	1	0	1	1	1	1	1	3	2	2	0.47646	0.43089	1.3159e-08	0.49434	0.00066232	2.6318e-08	0.81085	0.020664	3.9477e-08	0.65965	0.27342	0.082464	2.6474e-09	0.94097	0.24909	5.2948e-09	0.71824	0.56442	0.00026736	2.271	80.01	34.4733	1188.41	87.1192
32	KNBTG348	72	M	70	3	1	1	2016-06-22	2017-08-16	13	1	2017-04-10	9	1	Rt.parietal	0	0	1	1	1	1	1	3	2	1	0.23222	1.5184e-09	2.2776e-09	3.0368e-09	3.796e-09	1.1382	3.3263	6.0736e-09	0.92497	0.0011021	0.081793	0.011697	0.00065782	0.10958	0.09037	1.1371	3.1932	0.12544	1.7027	0.16101	108.101	47.5259	2258.71	118.086
33	KNBTG351	84	F	70	2	0	0	2016-07-27	2017-06-21	10	1	2016-12-09	4	1	Rt.frontal	0	0	1	1	1	1	1	1.5	2	2	0.016555	5.2538e-09	7.8807e-09	3.927	1.3134e-08	1.5761e-08	0.011839	2.1015e-08	2.3642e-08	2.6269e-08	0.1748	0.033509	2.4527e-10	2.2929	0.0020796	4.9054e-10	1.6437	6.5405e-10	7.3581e-10	8.1756e-10	79.2597	39.5785	1566.45	88.5911
34	KNBTG574	41	M			1	1		2016-07-31		1	2015-08-01		1	Rt.Pons	1	0	0	1	1	1	1	1.5			0.38357	5.4129e-09	0.44496	1.0826e-08	1.3532e-08	0.037145	0.4949	2.1652e-08	0.045885	3.8612	0.45317	1.9684e-08	0.81667	3.9368e-08	4.9209e-08	0.14107	0.38611	7.8735e-08	0.81964	1.0486	112.518	18.15	329.424	113.972
35	KNBTG444	67	F	60	3	1	1	2016-08-19	2017-02-22	6	0	2017-02-22	6	0	Lt.temporal	1	0	1	1	1	1	1	1.5	2	2	0.013434	4.7466e-10	7.1199e-10	1.1584	0.46332	1.424e-09	1.7292	0.0081341	3.2064	2.3733e-09	0.19795	0.10843	1.9048e-10	0.71956	0.25092	4.781e-05	1.7669	0.74455	1.1825	0.40885	105.921	22.4586	504.391	108.276
36	KNBTG352	83	F	50	3	0	0	2016-08-30	2017-02-13	5	1	2017-01-23	4	1	Rt.frontal	0	0	1	1	1	1	1	1.5	2	1	0.23372	0.0039511	9.034e-09	2.9677	1.5057e-08	1.8068e-08	0.15673	2.4091e-08	2.7102e-08	3.0113e-08	0.10584	0.023287	1.8648e-09	2.4068	3.108e-09	3.7296e-09	1.9657	4.9729e-09	5.5945e-09	6.2161e-09	143.479	34.9447	1221.13	147.672
37	KNBTG353	80	F	90	3	0	0	2016-08-31	2018-01-22	16	0	2018-01-22	16	0	Rt.Temporal	1	0	1	1	1	1	1	3	2	2	0.0010544	5.0418e-09	7.5626e-09	1.0084e-08	0.074308	1.5125e-08	1.7646e-08	2.0167e-08	8.8568	2.5209e-08	0.12327	0.017506	1.3941e-10	0.32296	0.33317	0.10303	0.96949	0.36009	4.286	0.43696	78.1435	29.6185	877.257	83.5675
38	KNBTG446	72	F	40	1	1	1	2016-12-07	2018-01-02	12	1				Rt.frontal	0	0	1	1	1	1	1	3	2		0.11501	0.0043162	6.0642e-09	2.417	1.0107e-08	1.2128e-08	1.95	1.6171e-08	1.8193e-08	2.0214e-08	0.15481	0.0046263	5.5047e-09	2.6519	9.1745e-09	1.1009e-08	1.2594	1.4679e-08	1.6514e-08	1.8349e-08	78.6081	18.4624	340.86	80.7467
39	KNBTG265	67	M	60	3	1	1	2014-06-03	2015-01-28	7	1				Rt.parietal	0	0	0	1	1	1	1	3	1		0.17341	0.018149	2.2112e-10	0.051992	0.18016	0.17236	2.2384	0.098765	3.3506	0.35345	0.11621	0.074362	1.6366e-10	0.24513	0.10407	0.14478	2.7152	0.49994	2.1012	0.56525	124.405	45.5016	2070.4	132.465
40	KNBTG268	52	M	90	3	1	1	2014-07-17	2016-07-16	23	1	2015-08-29	13	1	Lt.temporal	0	0	1	1	1	1	0	1.5	2	2	0.01355	3.8785e-10	5.8177e-10	0.72831	0.58126	1.1635e-09	0.0036067	0.65774	5.4485	1.9392e-09	0.19027	0.051973	0.0033216	0.18801	0.13374	0.027471	0.84975	0.32319	4.3284	0.61573	71.378	34.7797	1209.63	79.4002
41	KNBTG269	62	M	80	2	1	1	2014-09-26	2015-08-16	10	1	2015-02-05	4	1	Rt.Parietal	0	0	1	1	1	1	1	1.5	2	1	0.28259	0.037279	1.4985e-09	0.18908	0.0033524	2.997e-09	4.4751	3.996e-09	0.05451	0.054756	0.11113	0.025921	9.485e-11	0.76131	0.095364	0.15313	4.1046	0.045613	0.28911	0.1679	124.913	26.8786	722.459	127.772
42	KNBTG270	81	F	50	1	0	0	2014-10-24	2015-06-21	7	1				Corpus callosum	1	0	0	1	1	1	0	1.5	2		0.46771	0.25194	2.2364e-08	1.1494	3.7274e-08	4.4728e-08	0.092471	5.9638e-08	6.7093e-08	1.0577	0.29467	0.59407	9.9137e-08	1.3118	1.6523e-07	1.9827e-07	0.038175	2.6437e-07	2.9741e-07	0.74896	99.9504	24.4221	596.437	102.89
43	KNBTG271	64	F	70	3	1	1	2015-02-27	2016-08-27	18	1	2016-08-27	18	0	Rt.Frontal	0	0	0	1	1	1	1	3	2	1	0.063465	5.5111e-09	8.2667e-09	0.73743	1.3778e-08	1.6533e-08	5.2542	2.2044e-08	0.014173	2.7556e-08	0.17652	0.039161	0.0050938	0.76383	0.33133	0.036353	1.4837	0.29091	2.3998	0.23962	163.31	31.7153	1005.86	166.36
44	KNBTG272	56	M	100	3	1	1	2015-02-27	2016-05-26	14	0	2016-02-29	12	1	Lt.parietal	1	0	1	1	1	1	1	1.5	2	1	2.4532e-07	4.9063e-07	7.3595e-07	9.8127e-07	1.2266e-06	1.4719e-06	7	1.9625e-06	2.2079e-06	2.4532e-06	0.020993	2.1319e-09	3.1978e-09	4.2638e-09	5.3297e-09	0.26916	6.539	8.5276e-09	9.5935e-09	1.0659e-08	137.055	22.2637	495.671	138.848
45	KNBTG273	42	M	70	2	1	1	2015-03-24	2018-03-24	36	0	2016-07-07	15	1	Lt.Insula	1	1	0	1	1	1	1	1.5	1	1	0.10223	0.063184	2.422e-10	0.41839	0.51634	5.3912e-05	0.24957	0.64305	4.3328	0.60848	0.17136	0.19334	3.8949e-10	1.4059	0.29847	0.0032816	0.065084	0.39032	1.8712	0.5426	123.463	15.3299	235.006	124.411
46	KNBTG274	70	M	70	2	1	1	2015-05-18	2015-11-14	5	1	2015-10-16	4	1	Rt.Temporal	0	0	1	1	1	1	1	3	2	1	0.043123	0.0016928	4.3038e-05	0.13502	0.3471	1.2348e-09	1.4406e-09	0.64648	6.9483	2.058e-09	0.1647	0.049991	7.7368e-11	0.32983	0.25894	0.36756	1.6114	0.29568	2.7694	0.39921	158.329	39.4615	1557.21	163.173
47	KNBTG275	78	F	90	2	1	1	2015-08-07	2016-09-18	13	1	2016-09-18	13	0	Rt.Parietal	1	0	1	1	1	1	1	3	2	2	0.2496	5.0551e-08	7.5826e-08	1.011e-07	1.2638e-07	1.8372	0.94149	2.022e-07	2.7873	2.5275e-07	0.085726	2.1927e-09	0.00049668	4.3855e-09	5.4819e-09	3.0287	0.61468	8.771e-09	2.8936	1.0964e-08	119.853	19.6171	384.83	121.447
48	KNBTG276	46	M	60	3	1	1	2015-08-19	2016-03-09	6	0	2016-02-08	5	1	Rt.Frontal	0	0	1	1	1	1	1	3	1	1	0.25971	0.1874	4.2688e-09	2.2467	7.1146e-09	8.5375e-09	0.51068	1.1383e-08	1.2806e-08	0.11958	0.14128	0.046091	1.1098e-10	1.8031	0.036858	2.2196e-10	2.5925	0.015862	0.00043792	0.051516	179.877	48.9502	2396.12	186.418
49	KNBTG277	76	F	80	2	1	1	2015-11-04	2016-06-10	7	1	2016-04-25	5	1	Rt.Frontal	0	0	1	1	1	1	1	3	2	1	0.074607	0.024075	3.4531e-10	0.25204	0.44218	0.0021886	0.10281	0.70568	5.2574	0.74489	0.17527	0.047605	0.0072903	0.42417	0.20424	0.075792	1.6674	0.16101	3.1582	0.29733	145.818	31.141	969.763	149.106
50	KNBTG278	76	M	80	2	1	1	2015-11-27	2016-11-06	11	1	2016-10-27	11	1	Lt.Temporal	1	0	1	1	1	1	1	1.5	1	1	0.20354	3.9192e-09	0.0021248	0.13386	0.067508	1.1758e-08	1.3717e-08	0.88322	5.5757	0.18858	0.12377	8.3376e-09	1.2506e-08	0.21023	0.89101	2.5013e-08	2.9181e-08	2.0465	1.9554	1.7239	115.69	30.9689	959.072	119.763
51	KNBTG297	81	M	90	2	0	1	2015-09-28	2016-08-15	10	0	2016-08-15	10	0	Rt.Celebellum	1	0	0	1	1	1	0	3	2	2	4.5152e-09	9.0304e-09	2.9504	1.8061e-08	2.2576e-08	0.020965	3.1606e-08	3.6122e-08	0.11732	4.5152e-08	0.0021432	3.9874e-09	1.6187	7.9748e-09	9.9685e-09	1.1311	0.00062513	1.595e-08	2.4272	1.9937e-08	131.215	16.1759	261.661	132.208
52	KNBTG298	72	F	90	3	1	1	2015-11-26	2016-06-07	6	0	2016-04-15	4	1	Rt.Frontal	1	0	0	0	0	0	0	1.5
53	KNBTG300	93	F	30	1	0	0	2016-02-12	2016-04-06	1	1				Rt.Parietal	0	0	0	1	1	1	1	1.5	2		0.36508	0.003975	9.6739e-09	1.2899e-08	0.20244	0.002385	3.6916	0.3548	2.9022e-08	0.20329	0.21554	0.007166	1.7583e-09	0.023532	0.049993	0.19799	4.8247	0.11834	0.13095	0.13412	113.105	17.0901	292.071	114.389
54	KNBTG363	83	F	60	3	0	0	2016-05-25	2017-07-25	14	1	2016-11-21	5	1	Lt.Temporal	1	0	1	1	1	1	1	1.5	1	1	0.0072646	1.2637e-09	1.8956e-09	0.54246	0.7795	3.7912e-09	0.02393	0.49208	5.7266	6.3187e-09	0.1445	0.0079445	2.633e-10	0.245	0.19632	0.058853	0.26625	0.41416	5.4068	0.50646	69.8268	42.8021	1832.02	81.9007
55	KNBTG364	84	M	50	3	0	0	2016-06-24	2018-03-24	21	0	2017-10-18	15	1	Rt.Occipital	1	0	0	1	1	1	1	3	1	2	0.23169	1.2544e-09	1.8817e-09	2.5089e-09	3.1361e-09	0.1432	5.1121	5.0178e-09	0.078439	0.054346	0.13922	4.4274e-09	6.6411e-09	8.8548e-09	0.006587	1.1371	4.2338	1.771e-08	0.57674	0.010351	80.6377	46.0894	2124.24	92.8796
56	KNBTG496	53	F	100				2014-09-12							Rt.Frontal	0	0	1	1	1	1	1	1.5			0.060659	9.8811e-09	1.4822e-08	1.9762e-08	2.4703e-08	2.9643e-08	4.8617	3.9524e-08	2.2033	4.9405e-08	0.17633	0.0097018	2.3854e-10	0.070267	0.099827	0.025039	3.9826	0.027893	1.6846	0.17504	104.668	18.381	337.86	106.269
57	KNBTG497	51	M			1	1	2016-06-28	2016-10-23	3	1				Lt.Parietal	0	0	0	1	1	1	1	1.5			0.37083	0.017953	0.054088	2.572e-09	0.058829	0.37413	2.0763	0.035906	0.39139	1.8346	0.15775	0.00043452	0.00072845	6.533e-10	0.025304	1.0188	3.5348	0.029854	0.82653	0.66379	132.902	39.8519	1588.17	138.748
58	KNBTG498	81	M	50	3			2016-07-28							Rt.Parietal	1	0	1	1	1	1	1	1.5			0.1311	4.8374e-08	7.256e-08	1.1577	1.2093e-07	1.4512e-07	4.0563	1.9349e-07	2.1768e-07	2.4187e-07	0.28608	1.1937e-08	1.7905e-08	0.99382	2.9842e-08	3.5811e-08	3.2583	4.7748e-08	5.3716e-08	5.9685e-08	138.399	30.8458	951.463	141.793
59	KNBTG499	73	M	50	3	1	1	2016-07-19	2016-11-10	3	0				Lt.celebellum	1	0	0	1	1	1	1	3	2		2.2491e-09	4.4982e-09	2.5487	8.9965e-09	1.1246e-08	0.63255	0.31438	1.7993e-08	0.00085367	2.2491e-08	0.0027059	1.2668e-08	1.5961	2.5336e-08	3.167e-08	1.6704	1.2981	5.0672e-08	0.012893	6.334e-08	125.709	35.2303	1241.17	130.552
60	KNBTG500	79	M	60	3	1	1	2016-08-23	2017-01-19	4	0	2016-12-08	3	1	Rt.ParietaLt.	0	0	1	0	0	0	0	1.5
62	KNBTG502	68	M	90	3	1	1	2016-12-19	2018-03-24	15	0	2017-02-14	1	1	Lt.Frontal	1	0	1	1	1	1	1	3	2	2	0.032448	3.2638e-08	4.8958e-08	3.8702	8.1596e-08	9.7915e-08	1.1423e-07	1.3055e-07	1.4687e-07	1.6319e-07	0.10319	9.2131e-10	1.382e-09	3.585	0.0027902	2.7639e-09	3.2246e-09	3.6853e-09	4.1459e-09	4.6066e-09	126.115	23.4599	550.365	128.278
63	KNBTG503	58	F	80	3	1	1	2016-12-05	2018-03-25	15	0	2017-01-25	1	1	Lt.Frontal	1	0	1	1	1	1	1	3	2	2	0.25141	0.011861	8.8804e-09	2.8688	0.051687	1.7761e-08	0.10588	2.3681e-08	2.6641e-08	2.9601e-08	0.14093	0.12865	9.0927e-11	1.9761	0.43146	1.8185e-10	0.60816	0.43986	0.25042	0.44731	92.2723	38.3051	1467.28	99.9066
64	KNBTG504	72	M	70	1	1	1	2017-01-24	2018-03-25	14	0	2017-08-31	7	1	Corpus callosum	0	0	0	1	1	1	1	3	2	1	0.39061	0.35757	2.2752e-09	1.6966	0.00179	4.5504e-09	0.0007711	0.0052875	6.8256e-09	0.05315	0.05572	0.047451	2.7479e-10	3.6177	0.017897	5.4959e-10	6.4118e-10	0.040962	8.2438e-10	0.074364	144.277	24.2262	586.906	146.297
65	KNBTG505	48	M	100	3	1	1	2016-04-19	2018-03-24	23	0	2018-03-24	23	0	Lt.Frontal	1	0	1	1	1	1	1	1.5	1	1	0.14656	4.7105e-08	7.0658e-08	3.3959	0.022253	1.4132e-07	1.6487e-07	1.8842e-07	2.1197e-07	2.3553e-07	0.17018	0.059206	1.3394e-09	2.9161	0.31854	2.6789e-09	3.1253e-09	0.05984	4.0183e-09	4.4648e-09	113.767	39.7028	1576.31	120.494
66	KNBTG506	38	M	100	3			2015-08-14	2016-08-17	12	1				Lt.Frontal	0	0	0	1	1	1	1	1.5	2		2.0438e-07	4.0875e-07	6.1313e-07	4	1.0219e-06	1.2263e-06	1.4306e-06	1.635e-06	1.8394e-06	2.0438e-06	0.06222	8.1951e-09	1.2293e-08	3.7498	0.0016003	2.4585e-08	2.8683e-08	3.2781e-08	3.6878e-08	4.0976e-08	59.2019	5.61605	31.54	59.4675
67	KNBTG168	18	M	70	2	1	1	2014-06-02	2017-05-23	35	0	2017-05-23	35	0	Rt.Parietal	1	0	0	0	0	0	0	3
68	KNBTG171	74	M	70	2	1	1	2014-06-27	2016-11-10	28	1	2016-04-25	21	1	Rt.thalamus	1	0	0	1	1	1	0	3	2	1	0.18051	0.16918	1.1255e-08	1.5007e-08	1.8759e-08	2.2511e-08	0.7006	0.368	3.3766e-08	5.8882	0.44392	0.24345	3.5014e-09	0.056848	0.013836	0.0045096	0.84992	0.3676	0.028902	2.4605	184.743	32.5401	1058.86	187.586
70	KNBTG174	68	F	60	3	1	1	2014-09-29	2016-06-08	20	0	2016-05-25	19	1	Rt.Occipital	1	0	0	0	0	0	0	3
72	KNBTG323	38	F	80	2	1	1	2015-05-11	2017-05-23	24	0	2015-11-02	5	1	Lt.parietal	0	0	1	1	1	1	1	3	2	1	0.040051	1.7499e-09	2.6249e-09	3.4998e-09	4.3748e-09	1.1137	5.4204	6.9997e-09	7.8746e-09	8.7496e-09	0.18028	0.016861	0.0060413	0.28094	0.0045395	0.91565	3.4283	0.0083554	0.086749	0.85083	121.426	31.7825	1010.12	125.517
73	KNBTG325	79	F	60	1	0	1	2015-09-16	2016-10-02	12	1	2016-01-28	4	1	Lt.Frontal	1	0	1	1	1	1	0	1.5	2	1	0.35053	0.04587	1.2956e-08	0.38878	1.5335	2.5912e-08	0.89748	0.74496	0.0017744	0.011172	0.1778	0.11405	7.2978e-11	1.4549	0.17332	1.4596e-10	1.7387	0.40578	0.33816	0.30096	187.973	38.82	1506.99	191.939
74	KNBTG327	77	F		1	0	1	2015-09-28	2016-04-21	6	1	2016-04-21	6	0	Lt.pons	0	0	0	1	1	1	0	3		1	0.63608	3.7634e-08	1.0745	7.5267e-08	9.4084e-08	1.129e-07	0.039369	1.5053e-07	1.6935e-07	0.0013719	0.44054	3.5072e-09	1.3359	7.0144e-09	8.768e-09	0.0012563	0.19171	1.4029e-08	0.16997	0.67672	215.229	32.9277	1084.24	217.732
75	KNBTG328	78	M	80	2	1	1	2015-10-05	2016-10-21	12	0	2015-10-07	0	1	Lt.Frontal	0	0	0	1	1	1	0	3	1	1	0.043317	8.5095e-08	1.2764e-07	1.9282	2.1274e-07	2.5529e-07	3.3224	3.4038e-07	3.8293e-07	4.2548e-07	0.096016	1.3492e-08	2.0239e-08	2.3412	3.3731e-08	4.0477e-08	2.2308	5.397e-08	6.0716e-08	6.7462e-08	152.799	43.187	1865.12	158.784
76	KNBTG329	62	F	90	3	1	1	2015-12-28	2016-10-21	9	1	2016-05-09	4	1	Rt.Frontal	0	0	0	1	1	1	1	1.5	1	1	0.019847	0.65996	2.1007e-07	2.6007	3.5012e-07	4.2014e-07	4.9017e-07	5.6019e-07	6.3021e-07	7.0024e-07	0.10806	0.29663	2.4414e-09	2.6988	0.00071319	4.8829e-09	5.6967e-09	0.49295	0.062389	0.0022822	177.058	41.4271	1716.21	181.839
77	KNBTG330	74	M	60	2	1	1	2016-02-19	2017-05-23	15	0	2017-05-23	15	0	Lt.temporal	0	0	0	1	1	1	0	3	1	1	0.30273	0.065938	6.3281e-10	0.05978	0.70934	0.0033114	0.598	0.78962	1.8846	1.134	0.22027	0.045851	4.5575e-10	0.6003	0.26247	0.048513	1.5559	0.18054	2.6299	0.090962	120.387	67.0024	4489.32	137.776
78	KNBTG507	56	M	60	2	1	1	2014-12-19	2017-05-23	29	0				Lt.temporal	1	1	0	1	1	1	0	3	1		0.27541	0.0007693	0.97945	1.1187e-09	0.035956	0.31126	1.5139	0.012309	0.39615	0.76829	0.1329	0.021975	0.20285	0.018161	0.12498	0.94403	1.1526	0.11022	3.1921	0.68499	168.046	50.8642	2587.17	175.575
80	KNBTG245	66	M	70	3	1	1	2015-03-16	2016-07-24	16	1	2015-08-21	5	1	Rt.Temporal	0	0	1	1	1	1	1	3	2	2	0.4803	2.8324e-08	4.2487e-08	5.6649e-08	0.094609	0.23991	0.61645	0.00095215	2.7108	0.71403	0.18112	6.9343e-09	1.0401e-08	1.3869e-08	0.14986	0.25119	0.22051	0.46117	4.416	1.6723	62.4674	12.4756	155.64	63.7009
81	KNBTG313	72	M	90	3	1	1	2014-07-08	2017-01-28	30	1				Rt.Frontal	0	0	0	0	0	0	0	3
82	KNBTG314	83	F	60	1	0	1	2015-06-15	2016-01-27	7	1	2016-01-27	7	0	Lt.Frontal	0	0	1	1	1	1	1	3	2	2	0.1427	0.0027191	0.010636	0.14238	0.025521	1.2833	3.0731	0.00018752	1.4055	0.026195	0.047382	0.0059856	0.044405	0.41058	0.040329	1.0118	1.444	0.023448	3.9829	0.037197	114.301	23.8863	570.556	116.77
83	KNBTG315	79	F	70	1	0		2015-11-12	2016-08-20	9	1				Bil. Frontal	1	0	0	1	1	1	1	3	2		0.19271	0.19554	9.2733e-10	2.5258	0.2312	1.8547e-09	2.1638e-09	0.25458	2.782e-09	3.0911e-09	0.099655	0.085737	1.4557e-10	2.3485	0.53081	2.9115e-10	0.22903	0.56826	0.54406	4.8525e-10	125.427	26.6574	710.618	128.228
84	KNBTG316	72	M	50	1	1	1	2014-03-14	2015-01-21	10	1				Rt.thalamus	0	0	1	1	1	1	1	3	2		0.31542	0.33079	5.8513e-09	0.26781	9.7522e-09	1.1703e-08	1.5253	0.036391	1.7554e-08	2.2978	0.37929	0.11664	9.0109e-10	0.85858	0.26516	1.8022e-09	1.2518	0.51605	0.011698	0.50087	56.3072	16.0632	258.027	58.5536
85	KNBTG399	34	M	80	1	1	1	2014-08-29	2016-01-09	16	0	2015-08-17	11	1	Lt.temporal	0	0	0	1	1	1	1	3	1	2	0.20229	4.0845e-10	6.1268e-10	8.1691e-10	0.00021436	1.4511	1.3342	1.6338e-09	3.271	0.017864	0.10457	0.028304	0.00099095	0.059436	0.18018	1.2252	1.1918	0.27263	3.2328	0.62326	87.5145	33.6261	1130.72	93.7522
88	KNBTG408	64	M	100	2	1	1	2012-12-27	2014-04-17	15	1	2013-07-18	6	1	Corpus callosum	0	0	1	1	1	1	1	3	2	2	0.13478	3.9054e-07	5.858e-07	3.4609	9.7634e-07	1.1716e-06	1.3669e-06	1.5621e-06	1.7574e-06	1.9527e-06	0.1542	3.1692e-08	4.7538e-08	3.3832	7.923e-08	9.5076e-08	1.1092e-07	1.2677e-07	1.4261e-07	1.5846e-07	66.9189	17.8998	320.402	69.2706
89	KNBTG418	53	F	70	3	1	1	2014-08-19	2016-07-08	22	1	2014-12-17	3	1	Rt.Temporal	1	0	1	1	1	1	1	3	2	2	1.5633e-08	3.1266e-08	4.6898e-08	6.2531e-08	7.8164e-08	0.019505	0.62141	1.2506e-07	8.1718	1.5633e-07	0.014423	9.4358e-10	1.4154e-09	1.8872e-09	2.3589e-09	0.19627	1.7576	3.7743e-09	6.316	4.7179e-09	76.7888	23.682	560.839	80.3572
90	KNBTG421	59	M	80	3	1	1	2015-01-14	2016-09-27	20	1	2015-12-25	11	1	Lt.Frontal	1	0	1	1	1	1	1	3	1	2	0.21675	0.13032	1.3314e-09	2.7771	2.219e-09	2.6628e-09	0.16118	0.0064042	3.9941e-09	4.4379e-09	0.13565	0.06991	4.899e-11	2.004	0.22149	0.0061343	1.6995	0.2132	0.030114	0.10284	77.4709	29.2124	853.366	82.7955
91	KNBTG422	61	M	60	2	1	1	2015-01-29	2016-06-05	16	1	2016-02-19	12	1	Lt.parietal	0	0	1	1	1	1	1	3	2	2	0.14731	1.3368e-09	2.0052e-09	0.0013444	0.10574	0.52942	3.6287	5.3471e-09	2.0213	6.6839e-09	0.15403	0.0020028	4.2635e-10	0.23041	0.24981	0.43653	3.1645	0.10987	1.7689	0.022889	69.1733	31.0706	965.379	75.8308
92	KNBTG424	60	M	70	3	1	1	2015-06-11	2016-02-22	8	1	2015-11-12	5	1	Rt.Temporal	1	0	1	1	1	1	0	3	2	2	0.038578	4.3206e-09	6.4809e-09	0.36849	1.0802e-08	1.2962e-08	6.0851	1.7283e-08	1.9443e-08	2.1603e-08	0.18625	0.014769	4.8969e-10	1.2624	0.0061325	9.7938e-10	3.4241	1.3058e-09	0.0033346	1.6323e-09	80.6262	21.2214	450.349	83.3721
93	KNBTG426	66	M	60	1	1	1	2015-11-24	2017-02-07	14	1	2016-09-27	10	1	Rt.Putamen	1	0	1	1	1	1	1	3	2	2	0.55731	0.18252	4.5872e-08	6.1162e-08	0.22011	9.1744e-08	0.71497	0.024731	0.069	1.9451	0.28918	0.081857	3.6511e-10	0.62454	0.28231	7.3022e-10	1.7493	0.43077	0.36855	1.126	69.5326	17.7642	315.568	71.7657
94	KNBTG427	57	M	80	2	1	1	2016-03-30	2016-12-18	8	1	2016-11-11	7	1	Lt.parietal	0	0	1	1	1	1	1	3	2	2	0.20832	0.0061312	2.5573e-09	0.85568	0.34189	5.1145e-09	2.1449	0.0046714	1.7939	8.5242e-09	0.13722	0.054136	8.1256e-11	1.1655	0.26589	0.013864	2.2909	0.36901	0.67088	0.40911	73.2548	19.6602	386.524	75.847
95	KNBTG428	68	F	60	3	1	1	2016-09-12	2017-11-14	14	1	2017-10-17	13	1	Rt.Celebellum	0	0	0	1	1	1	1	1.5	2	2	0.00068446	2.3424e-09	2.1024	4.6849e-09	5.8561e-09	0.72094	0.01102	9.3698e-09	1.5912	1.1712e-08	0.0089908	3.207e-08	1.2141	6.4141e-08	8.0176e-08	2.2482	0.18526	1.2828e-07	1.6651	0.0012665	77.7297	32.2076	1037.33	84.1379
96	KNBTG429	69	F	60	2	1	1	2016-09-26	2017-04-11	6	0				Rt.Temporal	0	0	1	1	1	1	1	1.5	1		0.25879	5.0651e-10	0.099112	1.013e-09	0.14529	0.27499	0.51365	0.27066	3.8205	1.0156	0.089499	0.025816	0.030396	0.19284	0.30773	0.34041	0.61823	0.37141	5.0623	0.23746	67.8746	16.3856	268.488	69.8243
97	KNBTG431	83	M	50	3	1	1	2016-11-24	2017-12-05	12	1	2017-06-21	6	1	Rt.Temporal	0	0	1	1	1	1	1	3	2	2	0.0031223	1.2818e-08	1.9228e-08	0.02818	0.24578	3.8455e-08	4.4865e-08	0.2786	8.1527	6.4092e-08	0.027968	1.3816e-10	0.00037402	0.19821	0.20047	0.014711	1.2943	0.14555	6.082	0.0093919	85.248	21.765	473.715	87.9823
98	KNBTG512	34	M	90	3	1	1	2017-02-09	2017-12-25	10	0	2017-12-25	10	0	Rt.Frontal	1	1	0	1	1	1	1	3	2	2	0.10989	3.2054e-08	4.8081e-08	1.8823	8.0136e-08	9.6163e-08	2.9368	1.2822e-07	1.4424e-07	1.6027e-07	0.23772	0.073329	5.7689e-10	1.426	0.35042	1.1538e-09	1.6165	0.13213	0.39164	0.080568	81.5804	14.24	202.778	82.8137
99	KNBTG581	63	F	100	3	1	1	2012-08-30	2016-02-09	41	1	2014-11-26	26	1	Rt.Frontal	0	0	1	1	1	1	1	1.5	1	1	0.001047	8.5639e-09	1.2846e-08	3.7063	0.078524	2.5692e-08	0.16582	3.4255e-08	0.29682	4.2819e-08	0.14202	0.10546	8.5992e-11	1.65	0.37533	1.7198e-10	1.0777	0.49281	0.84531	0.082021	117.137	34.6158	1198.25	122.144
100	KNBTG582	84	F	70	1	0	0	2016-07-21	2017-04-04	8	1	2017-09-14	13	1	Lt.Frontal	0	0	0	1	1	1	1	1.5	2	2	0.53843	0.77976	5.5517e-08	0.082166	0.055095	1.1103e-07	0.018093	0.10121	1.6655e-07	0.24895	0.67633	0.28236	1.1502e-07	0.12454	0.17525	2.3005e-07	0.58939	0.17231	3.4507e-07	0.10574	118.925	15.9632	254.825	119.991
101	KNBTG1	68	M	80	3	1	1	2007-05-22	2008-12-20	18	1	2007-11-19	5	1	Lt.Front-Parietal	0	0	1	1	1	1	1	1.5	1	1	0.052615	7.7359e-09	1.1604e-08	0.54257	1.934e-08	2.3208e-08	5.6822	3.0944e-08	3.4812e-08	3.868e-08	0.13371	0.00030329	1.0779e-09	0.87552	0.0053076	2.1559e-09	4.5234	2.8745e-09	3.2338e-09	3.5931e-09	114.66	29.9457	896.743	118.506
102	KNBTG2	67	F	90	3	1	1	2007-07-02	2008-06-30	11	0	2007-12-20	5	1	Lt.Parietal	0	0	0	1	1	1	0	1.5	2	2	0.086625	1.3865e-07	2.0798e-07	2.773e-07	3.4663e-07	5.1501	0.27093	5.546e-07	0.14692	6.9325e-07	0.12202	6.3331e-10	9.4997e-10	1.2666e-09	1.5833e-09	2.7189	2.9136	2.5333e-09	0.077514	3.1666e-09	96.7373	7.23723	52.3775	97.0076
103	KNBTG4	74	F	80	2	1	1	2007-09-26	2008-10-19	12	1	2007-11-19	1	1	Rt.Parietal	0	0	0	1	1	1	0	1.5	2	1	0.29743	0.020183	2.0613e-09	0.06228	0.002097	4.1225e-09	4.7275	5.4967e-09	0.00070774	0.010485	0.10271	0.0049871	1.9663e-10	0.68579	0.058453	0.036578	4.4391	0.0040804	0.61956	0.020564	138.767	28.982	839.956	141.761
104	KNBTG5	46	M	90	3	1	1	2007-11-27	2009-12-31	25	1	2008-05-27	6	1	Lt.Temporal	0	0	0	1	1	1	1	1.5	1	1	0.0042505	7.8901e-10	1.1835e-09	0.82611	0.79727	2.367e-09	0.0047272	0.43538	5.172	3.9451e-09	0.17549	0.10065	7.8793e-11	0.48114	0.20517	0.023277	1.2578	0.34849	3.0801	0.4351	92.8069	41.8797	1753.91	101.818
105	KNBTG6	76	M	90	3	1	1	2008-01-15	2009-05-16	16	1	2008-09-16	8	1	CerebellaRt.vermis	0	0	0	1	1	1	1	1.5	2	2	1.3334e-06	2.6668e-06	3	5.3336e-06	6.667e-06	8.0005e-06	9.3339e-06	1.0667e-05	1.2001e-05	1.3334e-05	0.00067899	1.1383e-08	2.998	2.2767e-08	2.8458e-08	3.415e-08	3.9842e-08	4.5533e-08	5.1225e-08	5.6917e-08	109.047	17.8906	320.075	110.502
106	KNBTG7	12	M	90	3	1	1	2008-02-06	2009-05-10	15	1	2008-08-26	6	1	Rt.Thalmus	1	0	0	1	1	1	0	1.5	2	1	0.32659	0.018162	0.20344	9.7385e-10	0.12475	0.31194	1.3478	0.14854	1.6156	1.2895	0.21885	0.063856	0.15018	0.36691	0.045205	0.14002	2.6068	0.065062	0.45131	1.4437	98.3784	18.2882	334.459	100.064
107	KNBTG8	74	F	90	3	1	1	2008-12-16	2010-08-30	20	1	2009-02-06	1	1	Lt.Occipital	0	0	1	1	1	1	0	1.5	2	1	0.0091185	3.7709e-09	0.0018237	7.5417e-09	9.4272e-09	3.9908	2.276	1.5083e-08	1.6969e-08	1.8854e-08	0.13944	1.9528e-10	0.00035573	3.9056e-10	0.00014822	2.7063	2.5225	7.8112e-10	0.36693	0.082311	115.332	24.8226	616.161	117.973
108	KNBTG9	10	M	90	2	1	1	2009-04-01	2010-08-18	16	1	2010-01-19	9	1	Rt.Thalmus	0	0	0	1	1	1	0	1.5	2	1	0.32772	3.5698e-08	0.16232	7.1396e-08	8.9246e-08	1.0709e-07	0.11222	1.4279e-07	1.6064e-07	6.0214	0.3537	0.061332	0.12704	2.8443e-09	0.13333	0.046239	0.5514	0.19647	0.29879	4.0239	103.009	15.9238	253.567	104.232
109	KNBTG10	57	M	80	2	1	1	2009-08-19	2010-12-02	15	0	2009-11-25	3	1	Lt.Temporal	1	0	1	1	1	1	0	1.5	1	1	0.10307	0.032845	2.5478e-10	0.5905	0.59658	5.0957e-10	0.48273	0.6768	3.777	0.40337	0.20086	0.099862	1.4081e-10	0.42784	0.08492	0.27205	1.7333	0.12486	2.4268	0.47054	126.035	29.1919	852.168	129.372
110	KNBTG11	78	M	80	3	1	1	2009-08-26	2010-03-27	7	1	2010-01-28	5	1	Lt.Temporal	0	0	0	1	1	1	1	1.5	2	2	5.2364e-06	1.0473e-05	1.5709e-05	2.0946e-05	2.6182e-05	3.1419e-05	3.6655e-05	4.1891e-05	9	5.2364e-05	0.16326	0.0094038	3.0939e-10	0.11289	0.082004	0.083354	4.6285	0.031035	0.91955	0.062658	80.1667	8.66338	75.0542	80.632
111	KNBTG13	69	F	90	3	1	1	2009-11-25	2014-03-04	51	1	2014-03-04	51	0	Lt.Parietal	1	0	0	1	1	1	1	1.5	1	1	0.17546	1.961e-08	2.9415e-08	3.922e-08	4.9025e-08	0.078424	5.6803	7.8439e-08	8.8244e-08	9.8049e-08	0.20345	0.0098797	1.4989e-09	1.9985e-09	2.4981e-09	0.20962	5.2951	3.997e-09	0.0020117	4.9963e-09	165.827	45.8511	2102.32	172.049
112	KNBTG14	61	M	80	3	1	1	2009-12-09	2012-09-03	32	1	2011-05-13	17	1	Lt.Parietal	1	0	1	1	1	1	1	1.5	2	1	0.13669	1.095e-09	0.0020357	2.1899e-09	0.0179	3.3143	1.2233	0.027142	1.1399	0.018485	0.068771	0.0019308	0.077818	0.014597	0.10683	1.7682	1.7398	0.12042	2.7987	0.10053	111.789	31.6325	1000.61	116.178
113	KNBTG16	74	M	90	3	1	1	2010-05-05	2011-11-29	18	1	2011-04-05	11	1	Rt.Frontal	1	0	0	1	1	1	1	1.5	2	2	3.0005e-08	0.091807	9.0016e-08	3.8164	1.5003e-07	1.8003e-07	2.1004e-07	2.4004e-07	2.7005e-07	3.0005e-07	9.9325e-08	1.9865e-07	2.9798e-07	3.9571	0.053578	5.9595e-07	6.9528e-07	7.946e-07	8.9393e-07	9.9325e-07	100.518	13.9821	195.498	101.485
114	KNBTG17	75	M	80	1	0	1	2010-04-21	2010-06-21	2	1				Lt.Occipital	1	0	1	1	1	1	0	1.5	1		0.36765	0.16702	2.1411e-09	0.62781	0.00013358	4.2822e-09	1.4297	5.7096e-09	6.4233e-09	1.8762	0.11553	0.062918	6.0134e-10	0.44779	1.0022e-09	0.15384	4.0793	1.6036e-09	1.804e-09	1.3267	88.2164	37.8078	1429.43	95.9766
115	KNBTG20	75	M	90	3	1	1	2010-10-27	2012-04-18	17	1				Rt.Temporal	0	0	0	1	1	1	1	1.5	1		0.14157	0.010221	1.7879e-10	0.49259	0.41575	0.024178	0.89974	0.32769	4.0033	0.28687	0.14552	0.072539	0.0028129	0.17495	0.088288	0.25481	2.4964	0.24515	2.6618	0.30386	86.4909	34.9109	1218.77	93.2707
116	KNBTG22	83	F	90	3	0	0	2011-05-18	2013-01-11	19	1	2011-08-01	2	1	Rt.Occpital	1	0	1	1	1	1	1	1.5	1	1	0.27263	5.0085e-09	7.5128e-09	1.0017e-08	1.2521e-08	0.042336	5.0415	2.0034e-08	0.00090079	2.5043e-08	0.10407	0.015039	0.00062368	0.25882	0.068762	1.0525	3.1985	0.077007	1.3344	0.19507	128.392	32.2696	1041.33	132.385
117	KNBTG23	26	F	90	2	1	1	2011-05-23	2013-12-31	31	1	2013-07-19	25	1	Rt.Thlamus	0	0	0	1	1	1	1	1.5	1	2	0.29504	0.014054	7.1442e-09	0.028499	1.1907e-08	1.4288e-08	1.3701	1.9051e-08	2.1433e-08	4.9507	0.31012	0.10016	0.093394	0.06083	0.0088909	0.044906	0.91608	0.0080682	0.094111	4.4186	94.2235	32.3926	1049.28	99.6356
118	KNBTG25	66	F	90	3	1	1	2011-07-25	2013-01-04	17	1	2012-04-27	9	1	Rt.Temporal	0	0	0	1	1	1	1	1.5	1	2	0.017301	9.5441e-10	1.4316e-09	0.00061166	0.16711	2.8632e-09	3.3404e-09	0.18158	8.3378	4.7721e-09	0.063944	4.1112e-10	0.003699	0.3055	0.4236	1.2334e-09	0.19661	0.59311	5.8034	0.26682	107.077	37.2082	1384.45	113.357
120	KNBTG32	63	M	80	2	1	1	2011-11-30	2018-01-17	73	0	2012-05-17	5	1	Lt.Parietal	1	0	0	1	1	1	1	1.5	1	2	0.22547	0.023206	3.0486e-10	0.063669	0.047933	0.17069	4.3656	0.0080645	0.21838	0.6004	0.09391	0.036753	1.0742e-10	0.93412	0.10663	0.48221	3.1916	0.071232	0.55045	0.26484	102.355	39.3934	1551.84	109.674
121	KNBTG34	74	F	90	2	1	1	2012-03-20	2013-05-31	14	1	2013-03-16	11	1	Rt.Temporal	1	0	1	1	1	1	1	1.5		1	0.11651	0.096215	3.1442e-09	0.0022014	0.19311	6.2884e-09	7.3365e-09	2.2954	3.9407	0.71417	0.10727	0.2227	4.6416e-05	0.41291	0.28801	0.00092831	1.6756e-09	0.44497	4.6181	0.51645	104.112	21.0922	444.881	106.227
122	KNBTG41	11	F	90	3	1	1	2012-09-03	2013-10-24	13	1	2013-11-18	14	1	Rt.Frontal	0	0	0	0	0	0	0	1.5
123	KNBTG45	57	F	90	3	1	1	2013-05-01	2016-04-11	35	0	2015-04-16	23	1	Rt.Front-temporal	1	0	1	1	1	1	1	1.5		2	4.4748e-09	8.9496e-09	1.3424e-08	0.46772	0.014382	2.6849e-08	1.2428	3.5799e-08	6.3239	4.4748e-08	0.05006	7.6118e-10	1.1418e-09	0.59931	0.63706	2.2836e-09	0.36994	0.31136	5.2219	0.0072182	107.09	19.7231	388.999	108.891
126	KNBTG51	28	M	80	3	1	1	2013-11-12	2014-06-13	7	0				Lt.Thalamus	0	0	0	0	0	0	0	1.5
127	KNBTG57	62	M	90	2	1	1	2014-09-22	2015-10-07	12	1	2015-06-18	8	1	Rt.Occipital	0	0	1	0	0	0	0	1.5
128	KNBTG345	76	M	60	1	1	1	2015-04-22	2016-01-12	8	1	2015-06-08	1	1	Rt.Thalamus	1	0	1	1	1	1	1	1.5		1	0.45922	0.24481	1.1181e-08	0.0083028	0.22894	2.2363e-08	0.52051	0.22564	3.3544e-08	2.6795	0.39633	0.072298	5.7043e-09	0.42786	0.18358	1.1409e-08	1.6669	0.1664	0.049841	1.5938	121.459	30.1442	908.676	125.144
130	KNBTG513	62	F	90	3	1	1	2014-11-05	2018-01-25	38	0	2016-06-21	19	1	Lt.pariet-occipital	0	0	1	0	0	0	0	1.5
131	KNBTG516	55	M	90	3	1	1	2016-03-16	2018-01-15	21	1	2017-06-13	14	1	Lt.temporal	0	0	1	0	0	0	0	1.5
132	KNBTG519	58	F	90	3	1	1	2016-09-21	2018-03-29	18	0	2017-10-17	12	1	Lt.temporal	0	0	0	0	0	0	0	1.5
133	KNBTG522	50	M	90	3	1	1	2017-02-01	2018-02-01	12	1	2017-07-04	5	1	Rt.occipital	0	0	0	1	1	1	0	1.5	2	1	0.12564	1.8071e-10	2.8517e-05	3.6141e-10	0.0054656	2.9143	2.3822	0.0011407	0.40234	0.023859	0.1129	0.022833	0.0034191	0.18099	0.11567	0.61654	3.3024	0.065448	1.7318	0.31021	124.815	28.8785	833.971	128.112
135	KNBTG524	73	M	60	1	1	1	2017-03-15	2017-08-29	5	1				Rt.frontal	1	0	0	0	0	0	0	1.5
136	KNBTG447	84	M	40	3	0	0	2017-01-31	2018-01-05	11	0	2017-11-22	9	1	Rt.celebellum	1	0	0	1	1	1	1	1.5	2	1	3.4103e-10	6.8205e-10	2.6684	1.3641e-09	1.7051e-09	0.31357	2.3872e-09	2.7282e-09	0.52437	3.4103e-09	0.020783	2.2952e-10	2.7124	4.5905e-10	5.7381e-10	0.20118	8.0334e-10	9.181e-10	0.3739	1.1476e-09	113.949	25.6263	656.707	116.794
137	KNBTG448	62	F	10	2	0	0	2017-02-23	2017-02-25	0	1	2017-02-25	0	0	Rt.Frontal	0	0	1	1	1	1	1	1.5	2	2	0.1777	0.20403	1.295e-10	0.60369	0.48626	0.014152	0.1887	0.66469	2.5498	0.76397	0.15782	0.040401	9.7908e-11	1.7348	0.12577	0.023034	0.93192	0.057768	1.6722	0.33134	87.5498	17.2422	297.295	89.2315
138	KNBTG575	61	F	80	3	1	1	2017-05-17	2018-02-19	9	0	2018-02-19	9	0	Rt.Occipital	0	0	1	1	1	1	1	3	2	1	0.14009	1.9679e-09	2.9518e-09	0.0031368	4.9196e-09	0.084128	5.9157	7.8714e-09	8.8554e-09	9.8393e-09	0.13128	0.018634	0.0042976	0.67246	0.0029252	0.48231	4.1249	2.3916e-10	0.024752	0.16868	91.6347	48.9036	2391.56	103.866
139	KNBTG576	73	M	60	2	1	1	2017-06-13	2017-12-18	6	0	2017-12-18	6	0	corpus callosum	1	0	1	1	1	1	1	1.5	2	2	0.25718	0.32973	5.5383e-10	2.2115	0.018614	1.1077e-09	1.2923e-09	0.03337	1.6615e-09	0.17188	0.14091	0.19116	6.6516e-11	2.6163	0.16831	1.3303e-10	0.0020765	0.35892	1.9955e-10	0.30607	105.221	32.2434	1039.64	110.05
140	KNBTG35	80	M	80	2	1	0	2012-02-10	2012-09-26	7	1	2012-05-24	3	1	Rt.Frontal	0	0	1	1	1	1	1	1.5	1	1	0.055658	6.5652e-10	9.8478e-10	3.7774	1.6413e-09	1.9696e-09	2.2978e-09	2.6261e-09	2.9543e-09	3.2826e-09	0.13189	0.071945	3.7727e-11	2.5828	0.10431	7.5453e-11	1.0582	0.083634	0.0021703	0.0372	128.619	39.4667	1557.62	134.538
141	KNBTG38	52	M	90	2	1	1	2012-04-21	2013-06-28	14	1	2012-07-18	2	1	Lt.Temporal	1	0	1	1	1	1	1	1.5	1	1	0.079879	0.0013543	1.887e-09	0.71948	0.40604	3.7739e-09	1.5056	0.072831	3.8263	0.090287	0.18515	0.013075	1.6979e-10	0.83131	0.44503	0.099215	1.2722	0.30279	2.3694	0.12082	112.489	27.9097	778.949	115.9
142	KNBTG43	69	F	80	3	0	1	2012-12-05	2013-12-11	12	0	2013-10-28	10	1	Rt.Temporal	0	0	1	1	1	1	0	1.5	1	2	0.047845	1.6912e-10	2.5368e-10	0.36743	0.44595	0.004414	0.37058	0.35238	6.0467	0.015265	0.15141	0.065815	0.00017297	0.37906	0.13991	0.12222	1.7563	0.30071	3.0807	0.41714	98.0052	25.1253	631.279	101.174
143	KNBTG49	36	M	80	2	1	1	2013-07-25	2015-02-06	18	1	2014-12-11	16	1	BiLt.Frontal	1	1	0	1	1	1	1	1.5	2	2	0.23499	0.3791	2.1715e-10	1.7271	0.2574	4.3429e-10	5.0667e-10	0.48909	6.5144e-10	0.31053	0.14074	0.099819	1.4259e-11	2.7467	0.17323	2.8518e-11	0.14969	0.29208	0.044403	0.25202	114.58	21.3854	457.335	116.559
144	KNBTG344	70	M	90	3	1	1	2015-03-03	2016-11-07	20	0	2015-09-15	6	1	Lt.Frontal	0	0	0	1	1	1	1	3	1	2	0.06486	3.6998e-09	5.5498e-09	3.7406	9.2496e-09	1.11e-08	1.2949e-08	1.4799e-08	1.6649e-08	1.8499e-08	0.12354	0.0096995	2.4705e-09	3.4829	4.1176e-09	4.9411e-09	0.0062272	6.5881e-09	7.4116e-09	8.2351e-09	95.5673	44.0415	1939.65	105.226
146	KNBTG241	75	M	100	3	1	1	2015-02-12	2016-10-17	20	1	2016-03-18	13	1	Rt.Frontal	0	0	0	1	1	1	1	1.5	2	2	6.5036e-07	1.3007e-06	1.9511e-06	2.4935	3.2518e-06	3.9022e-06	2.6363	5.2029e-06	5.8533e-06	6.5036e-06	6.6597e-08	1.3319e-07	1.9979e-07	2.3566	3.3299e-07	3.9958e-07	2.8759	5.3278e-07	5.9938e-07	6.6597e-07	99.6395	20.6294	425.572	101.751
147	KNBTG302	79	M	50	2	1	1	2013-12-19	2014-05-13	4	1	2014-02-10	1	1	Rt.Temporal	0	0	1	1	1	1	1	1.5	1	2	0.17899	0.048985	1.4089e-10	0.38692	0.46501	0.029728	0.72364	0.56079	3.2345	0.68975	0.11023	0.081692	0.0044005	0.31128	0.028661	0.29039	2.3962	0.1036	2.8508	0.4349	83.0535	42.3534	1793.81	93.2292
148	KNBTG304	82	F	60	3	1	1	2014-11-04	2015-03-12	4	1	2015-03-12	4	0	corpus callosum	1	0	1	1	1	1	0	1.5	1	1	0.15149	0.13705	5.7147e-09	2.0246	9.5245e-09	1.1429e-08	1.8942	1.5239e-08	1.7144e-08	0.032298	0.2937	0.054276	5.9872e-10	0.91877	0.014692	0.00025429	3.0067	1.5966e-09	1.7962e-09	0.16953	125.14	33.2235	1103.8	129.475
149	KNBTG305	72	M	70	2	1	1	2014-08-12	2016-04-06	19	1	2015-11-27	15	1	Rt.BasaLt.ganglia	1	0	1	1	1	1	1	1.5	1	2	0.1296	0.24858	1.5047e-08	2.0063e-08	0.0021247	3.0094e-08	3.511e-08	1.2164	4.5141e-08	5.9363	0.44432	0.30324	1.7206e-09	0.04943	0.37073	3.4412e-09	0.15037	0.70256	0.90267	1.0796	89.1132	43.0157	1850.35	98.9515
150	KNBTG306	75	M	60	2	1	1	2015-02-16	2018-03-16	37	0	2017-08-25	30	1	Rt.Frontal	1	1	0	1	1	1	1	1.5	1	1	0.3643	0.021858	1.3654e-08	0.38913	2.2756e-08	2.7307e-08	3.6915	3.641e-08	4.0961e-08	0.0013493	0.13362	0.023123	7.1571e-11	1.1304	0.046353	0.0094366	3.834	0.020553	0.0065499	0.10374	99.4661	22.0181	484.797	101.874
151	KNBTG308	81	F	70	3	0	0	2015-08-04	2016-09-16	13	0	2016-03-07	7	1	Rt.Frontal	1	0	1	1	1	1	1	1.5	1	1	0.32055	0.43501	5.0241e-09	1.8005	0.00040924	1.0048e-08	0.026355	0.030447	1.5072e-08	0.041742	0.14561	0.062921	1.3972e-10	2.6776	0.15543	2.7944e-10	0.68962	0.12644	4.1916e-10	0.081143	124.462	35.1839	1237.91	129.339
152	KNBTG309	86	M	50	2	1	1	2016-02-01	2016-09-16	7	0				Lt.Frontal	1	0	1	0	0	0	0	1.5
154	KNBTG451	86	M	70	2	0	0	2016-05-17	2016-10-26	5	1	2016-10-26	5	0	Lt.celebellum	1	0	0	1	1	1	1	1.5	1	1	0.00012706	3.5873e-09	2.7738	7.1745e-09	8.9682e-09	0.28358	1.2555e-08	1.4349e-08	0.25195	1.7936e-08	0.0014403	6.4825e-10	2.827	1.2965e-09	1.6206e-09	0.22079	2.2689e-09	2.593e-09	0.17483	3.2412e-09	93.6032	20.1382	405.545	95.7449
155	KNBTG452	62	M	80	3	1	1	2016-09-05	2017-08-11	11	1	2017-07-03	9	1	Lt.Temporal	1	0	1	1	1	1	1	1.5	1	1	0.12984	0.046001	7.8377e-10	0.18388	0.53396	1.5675e-09	0.30176	1.3935	3.8871	0.45193	0.15639	0.10021	1.8324e-05	0.25045	0.20553	0.17316	0.65219	0.10515	4.5142	0.53035	114.99	25.5263	651.593	117.79
156	KNBTG453	69	M	90	2	1	1	2016-09-26	2016-11-25	1	0	2016-11-25	1	0	corpus callosum	1	0	1	1	1	1	1	1.5	2	1	0.44539	0.030493	1.9566e-09	2.6088e-09	0.051715	0.19598	2.1411	0.0065378	0.30339	1.5596	0.10569	0.00091211	0.0098052	0.097198	0.050838	1.1119	3.7599	0.01291	1.0873	0.11244	115.369	30.1957	911.782	119.255
157	KNBTG455	77	F	80	3	1	1	2016-12-05	2018-03-02	14	0	2017-06-16	6	1	Lt.Parietal	1	0	1	1	1	1	1	1.5	2	1	7.2592e-09	1.4518e-08	2.1777e-08	1.1945	3.6296e-08	4.3555e-08	4.9096	5.8073e-08	6.5332e-08	7.2592e-08	0.17147	0.0072897	3.1097e-10	1.357	0.03263	6.2193e-10	3.3529	8.2924e-10	0.0010079	1.0366e-09	100.161	27.8797	777.276	103.968
158	KNBTG456	50	F	80	2	1	1	2017-03-07	2018-03-09	12	0	2018-03-09	12	0	Rt.Parietal	1	0	0	1	1	1	1	1.5	2	2	0.28619	0.029026	0.00062089	6.6927e-10	0.00045273	1.0786	3.0518	1.3385e-09	0.066939	0.75839	0.11926	0.012869	2.4848e-10	0.25825	0.071897	0.41074	4.5626	0.013979	0.55509	0.11695	88.9531	13.3182	177.375	89.9445
159	KNBTG457	72	M	60	2	1	1	2017-04-11	2018-02-17	10	1	2017-10-10	5	1	Rt.Temporal	1	0	1	1	1	1	1	1.5	1	1	0.096857	1.74e-10	0.0020987	0.034661	0.24233	0.15726	0.38026	0.2202	6.6123	0.025557	0.11623	0.0089684	0.13024	0.16665	0.22505	0.80816	0.75951	0.39952	3.761	0.38172	94.0453	36.1279	1305.22	100.746
160	KNBTG459	66	F	100	3	1	1	2015-10-13	2017-03-17	17	1	2016-09-20	11	1	Rt.Temporal	0	0	1	1	1	1	1	3	2	2	7.6733e-06	1.5347e-05	2.302e-05	3.0693e-05	3.8367e-05	4.604e-05	5.3713e-05	6.1386e-05	9	7.6733e-05	0.00033567	1.8624e-09	2.7936e-09	0.48154	0.25984	5.5873e-09	6.5185e-09	0.012206	7.4321	9.3121e-09	82.2188	11.3331	128.44	82.9901
161	KNBTG460	77	M	80	3	1	1	2016-03-29	2017-11-30	20	0	2017-11-30	20	0	Lt.Temporal	1	0	0	1	1	1	1	1.5	2	1	0.06049	3.2482e-09	4.8722e-09	6.4963e-09	0.28331	9.7445e-09	1.1369e-08	0.30886	7.5982	1.6241e-08	0.099154	2.3183e-05	0.030775	0.066698	0.072505	0.66287	1.6029	0.044372	4.6205	0.0099107	124.379	24.881	619.063	126.843
162	KNBTG525	81	F	60	3	0	1	2016-08-26	2017-01-02	4	1				Lt.Parietal	1	0	0	1	1	1	1	1.5	1		0.0059663	3.3645e-08	5.0468e-08	6.729e-08	8.4113e-08	1.0094e-07	6.9582	1.3458e-07	1.514e-07	1.6823e-07	0.15437	9.5245e-10	1.4287e-09	0.12378	2.3811e-09	0.21068	5.4135	3.8098e-09	0.055975	4.7623e-09	136.278	39.7895	1583.21	141.966
163	KNBTG526	34	M	40	3	1	1	2016-10-25	2018-03-15	16	0	2017-10-31	12	1	Lt.Frontal	0	1	0	1	1	1	1	1.5	1	2	0.28204	0.50762	6.8833e-10	0.8797	0.26122	1.3767e-09	1.6061e-09	0.6677	2.065e-09	1.0852	0.15136	0.097829	4.5263e-11	2.4674	0.05673	9.0526e-11	1.0025	0.10342	1.3579e-10	0.15378	84.7297	18.9618	359.55	86.8254
164	KNBTG527	79	F	90	1	0	0	2017-01-27	2017-09-02	7	1	2017-05-10	3	1	Corpus callosum	1	0	1	1	1	1	1	1.5	2	1	0.40315	0.0022335	9.3536e-09	1.2471e-08	1.5589e-08	1.8707e-08	2.9334	2.4943e-08	2.8061e-08	1.7667	0.17244	0.0015412	0.00028307	0.0078002	1.2366e-09	0.24703	5.444	1.9785e-09	0.012314	0.044977	118.683	30.828	950.366	122.621
165	KNBTG528	77	M	50	3	1	1	2017-04-11	2018-03-22	11	0	2018-03-22	11	0	Rt.Occipital	1	0	1	1	1	1	1	1.5		1	0.15207	0.0089548	0.0036437	4.2377e-10	0.060213	2.8579	1.8368	0.021491	0.56489	0.26041	0.064338	0.0064989	0.071672	0.060752	0.076613	0.96023	2.9552	0.087824	2.4673	0.10677	109.044	30.0142	900.853	113.099
166	KNBTG529	86	M	50	1	0	0	2017-05-09	2017-08-11	3	1				Lt.Parietal	0	0	1	1	1	1	1	1.5			9.1218e-08	1.8244e-07	2.7365e-07	3.6487e-07	4.5609e-07	5.4731e-07	7	7.2975e-07	8.2096e-07	9.1218e-07	0.11901	2.6973e-10	0.015538	5.3945e-10	0.14139	0.29049	0.59172	0.15227	6.259	0.0010452	87.3956	8.40943	70.7185	87.7984
167	KNBTG530	64	M	70	1	1	1	2017-04-17	2017-10-03	5	1	2017-08-21	4	1	Rt.BasaLt.ganglia	1	0	1	1	1	1	1	1.5		2	2.0763e-06	4.1525e-06	6.2288e-06	8.305e-06	2.464	1.2458e-05	1.4534e-05	4.0576	1.8686e-05	2.0763e-05	0.25779	0.21956	0.063023	0.51793	0.49722	0.027259	0.37837	0.68815	0.99226	1.2763	95.8462	4.28978	18.4022	95.9418
168	KNBTG531	82	M	60	3	1	1	2017-06-27	2018-03-23	8	0	2018-02-19	7	1	Rt.Occipital	0	0	0	1	1	1	1	1.5		1	0.10629	2.92e-10	0.097147	5.8399e-10	0.00042291	3.8545	1.0833	1.168e-09	0.57146	0.005679	0.060966	1.6729e-10	0.038303	3.3459e-10	0.0072252	1.6248	3.0059	6.6918e-10	1.9983	0.0257	130.663	37.9444	1439.78	136.06
169	KNBTG532	83	F	10	1	0	1	2017-07-28	2017-08-24	0	1				Lt.brain stem	1	0	0	1	1	1	1	1.5			0.20073	5.4822e-10	2.2287	1.0964e-09	1.3706e-09	0.0026821	0.038477	2.1929e-09	0.45373	2.7411e-09	0.29744	6.03e-09	1.98	1.206e-08	1.5075e-08	1.809e-08	0.0049967	2.412e-08	0.37656	3.015e-08	101.085	16.7377	280.151	102.461
170	KNBTG533	70	M	60	3	0	0	2017-08-08	2017-08-19	0	1				Rt.Frontal	1	0	1	1	1	1	1	1.5			0.10036	0.21379	4.5912e-10	2.6248	0.26721	9.1823e-10	1.0713e-09	0.62132	0.043422	0.0061854	0.12929	0.12611	1.0412e-10	2.7621	0.22613	2.0824e-10	0.010433	0.31483	0.15896	0.13402	98.6766	27.0961	734.199	102.329
171	KNBTG135	71	M	70	2	1	1	2011-06-08	2011-12-24	6	1	2011-12-02	5	1	Rt.Temporal	0	0	1	1	1	1	1	3	1	1	0.21544	0.09102	4.978e-10	0.42705	0.5997	9.9559e-10	1.6052	0.84636	1.2884	0.34084	0.12408	0.043857	3.0023e-10	1.4147	0.16516	6.0046e-10	2.0011	0.10988	1.2698	0.2661	148.419	44.1514	1949.35	154.847
172	KNBTG136	72	F	50	2	1	0	2012-02-29	2012-10-04	7	1	2012-05-02	2	1	Rt.TemporaLt.	1	0	1	0	0	0	0	3
173	KNBTG137	37	M	80	3	1	1	2012-03-05	2013-05-07	14	0	2013-05-07	14	0	Lt.Frontal	0	1	0	1	1	1	0	3	1	1	0.19946	0.2258	2.858e-10	2.4183	0.089063	5.7159e-10	0.11833	0.19271	8.5739e-10	0.24264	0.11646	0.076613	1.9154e-10	2.6628	0.34087	3.8309e-10	0.18369	0.43865	0.0026608	0.2998	106.575	22.0376	485.656	108.83
175	KNBTG140	67	F	70	3	1	1	2012-10-29	2013-08-01	9	0	2013-08-01	9	1	Lt.Frontal	1	0	1	1	1	1	1	3	2	1	0.15608	0.11531	2.9973e-09	1.5616	1.0676	5.9946e-09	6.9937e-09	1.4588	8.9919e-09	9.991e-09	0.18861	0.10333	7.4381e-10	1.9244	0.40908	1.4876e-09	0.99277	0.24539	0.21824	0.0007873	157.169	31.2548	976.863	160.246
176	KNBTG145	82	F	50	3	1	1	2013-03-19	2013-12-29	9	1	2013-12-29	9	0	Lt.Frontal	1	0	0	1	1	1	0	3		2	0.12152	0.061058	1.2869e-09	1.8043	2.1449e-09	0.00049708	2.5401	3.4318e-09	0.12806	0.19697	0.15772	0.0188	9.7367e-11	0.36449	0.20219	0.24245	3.6108	0.13582	0.93871	0.23808	125.002	40.5297	1642.66	131.408
177	KNBTG148	45	F	100	3	1	1	2013-06-14	2015-12-13	29	0	2014-01-04	6	1	Lt.Frontal	1	0	1	1	1	1	1	3	1	1	0.13905	0.063675	2.7846e-09	2.6528	0.7446	5.5692e-09	6.4974e-09	0.12942	0.0074034	9.282e-09	0.10284	0.13352	1.7585e-10	3.0034	0.087816	3.517e-10	4.1032e-10	0.40633	0.10088	5.8617e-10	175.525	43.7935	1917.87	180.906
178	KNBTG149	74	F	70	2	1	1	2013-07-08	2015-12-12	29	1	2014-12-11	17	1	Lt.Parietal	1	0	1	1	1	1	0	3	1	2	0.17442	0.0065039	5.794e-10	0.16993	0.08109	0.13717	3.5844	1.5451e-09	2.0501	0.0091721	0.14347	0.027822	5.4724e-10	0.49038	0.081779	0.091733	4.4546	0.0018368	0.35117	0.1275	117.82	42.1559	1777.12	125.134
180	KNBTG153	65	F	90	3	1	1	2013-11-08	2017-05-23	42	0	2017-05-23	42	0	Rt.Temporal	0	0	0	1	1	1	1	3	1	1	0.1233	1.5157e-10	0.035753	0.043736	0.3325	0.060432	0.16886	0.45992	5.7721	0.54321	0.1202	0.084034	0.016192	0.44068	0.16467	0.48678	2.198	0.21598	2.1374	0.29664	142.608	52.607	2767.5	152.002
181	KNBTG155	43	M	40	2	1	1	2013-11-29	2016-05-15	29	1	2016-05-15	29	0	Bil. Frontal	1	1	1	1	1	1	1	1.5	1	1	0.3141	0.63473	3.8105e-08	0.016229	6.3508e-08	7.621e-08	8.8911e-08	1.0161e-07	1.1431e-07	3.6448	0.1795	0.14133	2.2183e-11	2.3074	0.12387	0.0035731	0.81649	0.18003	0.0048946	0.079129	163.604	34.4178	1184.59	167.185
182	KNBTG157	67	M	60	2	1	1	2014-01-07	2014-05-19	4	1	2014-05-08	4	1	Rt.Temporal	0	0	1	1	1	1	0	3	1	1	0.1276	0.0087728	6.4565e-10	0.49949	0.68063	0.0037849	0.5797	0.42732	3.7891	0.49145	0.15491	0.053275	0.00012881	0.12835	0.063782	0.086019	2.084	0.2785	3.2152	0.69462	125.315	42.3585	1794.24	132.28
183	KNBTG163	22	M	80	3	1	1	2014-04-14	2018-02-17	46	0	2017-11-06	42	1	Lt.Parietal	1	0	0	0	0	0	0	1.5
184	KNBTG166	47	F	90	2	1	1	2014-05-20	2017-05-23	36	1	2017-05-23	36	0	Bil. Frontal	0	0	0	0	0	0	0	3
186	KNBTG230	62	M	100	2	1	1	2011-11-21	2012-06-04	6	1				Corpus callosum	1	0	1	1	1	1	0	3	1		0.40394	0.062881	0.00044259	0.12609	0.062373	0.10878	2.3992	0.083142	0.61757	0.80585	0.1756	0.043699	1.1687e-09	0.47165	0.0062173	0.1337	3.1718	0.0028422	0.3622	1.6739	129.238	35.5305	1262.42	134.033
187	KNBTG231	37	M	100	3	1	1	2012-02-02	2013-07-22	17	1				Lt.Parietal	1	0	0	1	1	1	0	3	1		0.023306	1.0025e-09	1.5037e-09	2.005e-09	2.5062e-09	1.4662	5.1263	4.0099e-09	4.5112e-09	5.0124e-09	0.19428	0.0074918	5.1464e-10	0.0071775	0.00091683	1.1572	4.1067	1.3724e-09	0.070845	0.12587	135.067	31.203	973.626	138.624
188	KNBTG234	49	F	100	3	1	1	2013-11-20	2014-09-16	9	1				Rt.Frontal	0	0	1	0	0	0	0	3
189	KNBTG251	63	F	80	2	1	1	2013-07-01	2014-10-19	15	1	2014-07-23	12	1	Rt.Frontal	1	0	1	0	0	0	0	1.5
190	KNBTG252	66	M	90	2	1	1	2013-09-20	2014-09-22	12	0	2014-07-10	9	1	Lt.Temporal	1	0	0	1	1	1	1	3	1	2	0.0086259	9.8849e-10	1.4827e-09	0.51471	0.5639	2.9655e-09	0.001245	0.52929	6.1522	4.9424e-09	0.065005	1.62e-09	2.4301e-09	0.32058	0.37824	4.8601e-09	0.61302	0.57491	5.5761	0.0019923	106.635	40.4908	1639.51	114.064
191	KNBTG253	58	F	80	3	1	1	2014-08-15	2018-02-08	41	0	2016-01-14	16	1	Rt.Temporal	1	0	0	1	1	1	1	1.5	1	2	0.13846	0.0064389	0.0082738	0.044352	0.43389	0.044645	0.16855	0.81788	5.0056	0.67766	0.17126	0.07168	0.082368	0.19953	0.11774	0.22147	0.99029	0.14061	3.879	0.65055	124.745	25.2603	638.085	127.277
194	KNBTG256	65	F	90	3	1	1	2014-11-18	2016-06-29	19	1	2016-01-16	13	1	Lt.Temporal	0	0	1	1	1	1	1	1.5	1	2	6.1208e-08	1.2242e-07	1.8362e-07	2.4483e-07	3.0604e-07	3.6725e-07	4.2846e-07	4.8966e-07	9	6.1208e-07	0.0055911	1.6265e-08	2.4397e-08	0.073586	0.042835	4.8794e-08	5.6926e-08	6.5059e-08	8.707	8.1323e-08	105.503	20.0665	402.664	107.394
195	KNBTG257	83	F	70	3	1	0	2014-12-24	2016-03-09	14	0				Lt.Frontal	1	0	1	1	1	1	1	3	1		0.1765	0.038211	2.0776e-09	3.0728	0.1225	4.1551e-09	4.8476e-09	0.093474	6.2327e-09	6.9252e-09	0.13176	0.10661	5.5399e-11	2.5143	0.25906	1.108e-10	0.52647	0.35578	0.060914	0.081089	111.819	51.2944	2631.11	123.022
196	KNBTG258	57	F	50	1	0	0	2015-03-13	2016-03-20	12	0				PineaLt.resion	1	0	1	1	1	1	1	3	1		0.42637	0.010569	1.4504e-08	1.9338e-08	2.4173e-08	2.9008e-08	1.739	3.8677e-08	4.3511e-08	3.1991	0.31217	0.079604	8.9378e-11	0.65301	0.11763	0.062257	2.7376	0.032793	0.054626	0.49616	143.765	46.3138	2144.97	151.04
197	KNBTG259	65	F	50	1	1	1	2015-05-18	2015-10-02	4	1	2015-09-05	3	1	Lt.Frontal	0	0	1	1	1	1	1	#N/A	1	2	0.45712	0.21024	2.6605e-07	0.79452	4.4341e-07	5.321e-07	1.6718	7.0946e-07	7.9814e-07	0.0029788	0.41893	0.04891	2.1197e-07	0.12653	3.5329e-07	4.2395e-07	3.6619	5.6527e-07	6.3592e-07	0.018608	82.3285	11.5612	133.661	83.1349
198	KNBTG260	79	F	50	3	0	0	2015-06-29	2015-10-09	3	1				Lt.Parietal	1	0	1	1	1	1	0	3	1		0.1587	0.0015096	4.3064e-10	0.0017253	0.0061703	0.23924	5.0721	1.1484e-09	0.65517	0.016294	0.12965	0.010683	1.7525e-09	0.040702	0.079639	0.79978	3.49	0.19065	1.3733	0.30623	67.8246	32.2775	1041.84	75.113
199	KNBTG261	60	M	70	3	1	1	2015-07-21	2017-04-26	21	0	2017-03-15	19	1	Lt.Frontal	0	0	1	1	1	1	1	1.5	1	1	0.18526	0.043843	2.959e-09	2.7443	0.51333	5.918e-09	6.9044e-09	0.032662	8.8771e-09	9.8634e-09	0.15832	0.15627	1.0918e-10	2.352	0.14702	2.1836e-10	0.58512	0.44077	0.039038	0.031189	129.139	35.9003	1288.83	134.036
200	KNBTG262	57	F	70	3	1	1	2015-10-20	2016-04-04	5	0	2016-04-04	5	0	Rt.Parietal	1	0	1	1	1	1	1	1.5	1	1	0.3972	0.0037638	4.0849e-09	5.4465e-09	0.013284	0.034096	3.8986	1.0893e-08	0.29292	0.030996	0.095395	0.011536	1.1083e-10	0.17028	0.053183	0.37854	4.2886	0.035398	1.3277	0.17936	131.396	30.6516	939.523	134.923
201	KNBTG263	65	M	80	3	1	1	2015-12-07	2018-04-05	27	0	2017-04-23	16	1	Lt.Temporal	0	0	1	1	1	1	1	1.5	1	2	0.0068816	6.559e-08	9.8385e-08	1.3118e-07	1.6397e-07	1.9677e-07	2.2956e-07	2.6236e-07	8.9381	3.2795e-07	0.1616	1.1232e-09	0.011588	0.089199	0.061259	0.075359	0.12475	0.45348	6.3223	0.10451	124.613	18.9525	359.197	126.045
202	KNBTG539	52	F	80	3	1	1	2012-06-21	2013-12-09	17	0	2013-10-26	16	1	Lt.occipital	1	0	0	1	1	1	1	1.5	1	2	0.21588	0.0057876	6.4734e-10	8.6312e-10	0.047227	1.9819	1.9208	0.083201	1.042	0.40881	0.080128	0.0088764	0.0056458	0.02091	0.11741	0.9987	2.3927	0.15193	3	0.24261	100.851	28.5448	814.806	104.813
203	KNBTG540	64	M	50	3	1	1	2016-03-24	2018-03-08	23	0	2016-12-14	8	1	Lt.parietal	1	0	1	1	1	1	1	1.5	1	2	0.10818	1.3125e-09	1.9688e-09	1.0328	3.2813e-09	3.9375e-09	4.4353	5.25e-09	5.9063e-09	6.5625e-09	0.14157	0.036289	2.8214e-10	1.0588	0.0067885	0.088851	3.4358	0.0024051	8.4643e-10	0.68273	113.693	67.155	4509.79	132.044
205	KNBTG542	41	F	30	3	1	1	2017-02-03	2017-08-03	6	1	2017-08-03	6	0	midline medulla	0	0	0	1	1	1	1	3	1	2	0.037144	1.0906e-08	2.8886	2.1812e-08	2.7265e-08	3.2718e-08	3.8171e-08	4.3624e-08	4.9077e-08	5.453e-08	0.058326	6.4813e-08	2.825	1.2963e-07	1.6203e-07	1.9444e-07	2.2685e-07	2.5925e-07	2.9166e-07	3.2406e-07	89.1446	25.8078	666.042	92.8047
206	KNBTG583	58	M	100	3	1	1	2015-06-23	2018-03-29	33	0	2018-03-29	33	0	Lt.parietal	1	0	1	0	0	0	0	1.5
207	KNBTG584	42	M	90	3	1	1	2017-07-20	2018-03-29	8	0	2018-03-09	7	1	Lt.frontal	1	0	1	1	1	1	1	1.5	1	1	0.056832	2.536e-09	3.8039e-09	3.7727	6.3399e-09	7.6079e-09	8.8759e-09	1.0144e-08	1.1412e-08	1.268e-08	0.20088	0.086271	1.6398e-09	3.0022	0.025367	3.2797e-09	3.8263e-09	0.0028056	4.9195e-09	5.4661e-09	117.069	25.7197	661.5	119.86
209	KNBTG577	22	F	90	1	1	1	2008-11-21	2009-12-19	12	1	2009-09-24	10	1	Rt.temporal	0	0	0	1	1	1	1	1.5	1	1	0.058992	2.767e-09	4.1505e-09	1.3573	1.2221	8.301e-09	0.34108	0.3297	2.4059	1.3835e-08	0.13464	0.035854	2.6073e-10	0.94146	0.22024	5.2146e-10	1.7069	0.53235	2.1381	0.20062	114.993	33.3805	1114.26	119.738
210	KNBTG578	70	M	50	3	1	1	2009-11-06	2010-04-21	5	1				Lt.temporal	0	0	1	1	1	1	1	1.5	1		0.12158	3.9368e-10	5.9052e-10	0.061115	0.3081	0.04108	1.1277	0.17812	5.4387	0.07001	0.12088	0.028881	0.0033718	0.25128	0.20854	0.56733	0.72282	0.35446	4.0726	0.64401	94.2414	42.6341	1817.66	103.436
211	KNBTG579	67	F	80	2	1	1	2011-09-02	2013-02-21	17	1	2012-07-23	10	1	Lt.Parietal	0	0	1	1	1	1	1	1.5	1	2	0.12312	3.0093e-09	4.5139e-09	0.3114	7.5232e-09	9.0279e-09	5.5932	1.2037e-08	1.3542e-08	1.5046e-08	0.092653	5.9409e-09	8.9114e-09	1.1402	1.4852e-08	1.7823e-08	4.3561	2.3764e-08	2.6734e-08	2.9705e-08	99.7495	22.3701	500.424	102.227
212	KNBTG375	73	M	70	1	1	1	2013-12-13	2015-06-22	18	0	2015-01-28	13	1	Lt.Frontal	0	0	0	1	1	1	1	1.5	1	1	0.43727	0.15026	4.7039e-08	1.2302	7.8399e-08	9.4079e-08	1.2605	1.2544e-07	1.4112e-07	1.568e-07	0.41009	0.020988	7.7854e-09	1.937	0.21243	1.5571e-08	0.36872	2.0761e-08	2.3356e-08	2.5951e-08	128.642	22.3858	501.126	130.575
213	KNBTG380	79	F	80	2	1	1	2015-09-25	2017-06-18	20	1	2016-11-09	13	1	Lt.temporal	1	0	1	1	1	1	1	1.5	1	2	0.059226	4.057e-09	6.0855e-09	8.114e-09	1.0143e-08	0.072423	1.42e-08	1.6228e-08	8.3583	2.0285e-08	0.067642	4.2638e-09	0.00027704	8.5275e-09	0.0094653	0.13907	0.00032322	1.7055e-08	8.1643	2.1319e-08	118.322	25.7266	661.86	121.086
214	KNBTG386	83	F	40	2	1	1	2016-09-30	2016-11-29	1	0				Lt.Parietal	1	0	1	1	1	1	1	1.5	1		0.11304	3.2756e-10	4.9134e-10	6.5513e-10	0.055478	2.2911	2.1276	0.09757	1.3986	0.22473	0.10237	0.019911	0.049586	0.44874	0.070424	1.3959	1.9069	0.12849	1.8347	0.19889	95.0183	40.7073	1657.08	103.371
215	KNBTG469	51	M	80	2	1	1	2014-05-30	2014-07-31	2	0				Rt.Frontal	1	0	0	1	1	1	1	1.5	1		0.10798	0.16454	1.1359e-09	2.0329	0.87836	2.2718e-09	2.6505e-09	0.84015	0.18756	3.7864e-09	0.15378	0.17165	4.2546e-10	2.7406	0.058532	8.5093e-10	0.0065856	0.25294	0.23001	0.054304	89.9073	21.7971	475.114	92.5118
216	KNBTG478	46	F	50	1	1	1	2015-06-10	2017-11-07	28	0	2017-07-13	25	1	Corpus calllosum	1	0	1	1	1	1	1	1.5	1	1	0.62391	2.0987e-07	3.1481e-07	4.1975e-07	5.2468e-07	6.2962e-07	2.6281	8.3949e-07	9.4443e-07	0.0064798	0.2265	0.010368	0.16551	0.0039824	0.0033759	0.32635	3.5114	0.022887	0.51331	0.95554	112.693	16.7771	281.471	113.934
217	KNBTG482	65	M	70	2	1	1	2015-10-16	2016-02-10	3	0				Rt.Frontal	1	0	1	1	1	1	1	1.5	1		0.36391	0.23604	3.9343e-09	1.897	0.17274	7.8685e-09	9.1799e-09	0.017093	1.1803e-08	0.071341	0.081008	0.10679	2.5445e-10	3.1274	0.16154	5.089e-10	0.05744	0.14758	7.6336e-10	0.24783	123.727	28.8987	835.137	127.057
218	KNBTG489	55	M	90	3	1	1	2016-03-25	2018-03-15	23	0	2018-03-15	23	0	Rt.Frontal	1	0	1	1	0	1	1	1.5			0.39957	0.49165	1.2269e-08	1.0554	0.31848	2.4538e-08	2.8628e-08	0.21641	3.6807e-08	4.0897e-08	0.14416	0.12881	8.892e-09	2.6977	0.29971	1.7784e-08	2.0748e-08	0.45645	2.6676e-08	2.964e-08	127.458	23.5161	553.006	129.609
219	KNBTG495	64	M	50	1	1	1	2017-04-26	2018-03-15	10	0	2018-03-15	10	0	Lt.basaLt.ganglia	0	0	0	1	0	1	1	1.5			0.25872	0.40512	1.0721e-09	0.099739	0.046032	2.1442e-09	0.014159	1.2619	0.20127	3.2245	0.35928	0.34122	2.6718e-09	0.66502	0.42093	5.3435e-09	0.061207	0.73747	0.48694	0.64639	91.5027	32.9335	1084.62	97.2487
220	KNBTG565	61	M	90	1			2017-07-21	2017-08-29	1	1				Corpus callosum	0	0	1	1	1	1	1	3	2		0.31915	0.92334	4.1345e-09	0.5034	6.8908e-09	8.269e-09	0.00025988	0.13157	1.2403e-08	0.76846	0.22608	0.087966	8.1859e-11	1.611	0.18808	0.053156	1.5137	0.2303	0.093273	0.25308	123.224	25.7364	662.363	125.883
221	KNBTG566	75	F	90	1	1	1	2017-07-31	2018-03-25	7	0	2018-02-08	6	1	Lt.Temporal	0	0	0	1	1	1	1	3		2	0.19018	9.7845e-09	1.4677e-08	1.9569e-08	2.4461e-08	0.054557	0.62817	3.9138e-08	6.3989	4.8923e-08	0.11953	1.0762e-09	0.0054977	0.014661	0.0018558	0.1975	1.1912	4.3048e-09	5.9196	0.13779	123.41	28.5048	812.522	126.659
222	KNBTG567	75	F	80	2	1	1	2017-08-04	2018-03-25	7	0	2018-03-25	7	0	Lt.temporal~insula	0	0	1	1	1	1	1	1.5	2	1	0.19725	0.0078623	0.0040346	0.012966	0.43088	7.1349e-09	8.324e-09	1.885	3.6566	0.6614	0.10711	0.052532	0.0056495	0.08898	0.7053	0.0018832	0.0076896	0.80599	4.8766	0.57437	144.076	25.0627	628.138	146.24
223	KNBTG568	44	F	100	3	1	1	2017-08-15	2018-03-25	7	0	2018-03-25	7	0	Lt.Parietal	0	0	0	1	1	1	1	3	1	2	0.17729	0.025859	1.1761e-10	0.042627	0.089787	1.0381	3.3085	0.079543	0.48924	0.71203	0.10124	0.0091336	1.9971e-09	0.09856	0.073791	1.3019	3.8775	0.11621	0.47789	0.16255	77.1905	40.655	1652.83	87.2421
224	KNBTG569	70	M	80	1	1	1	2017-11-15	2018-03-25	4	0	2018-03-22	4	1	Corpus callosum	0	0	1	1	1	1	0	3	2	2	0.31527	0.0026794	0.00066138	0.00047483	1.4379e-09	0.14601	4.2187	2.3007e-09	0.0088523	0.55064	0.13922	0.017175	4.9225e-09	0.010208	8.2041e-09	0.038887	5.8187	1.3127e-08	0.015676	0.10167	87.5863	19.0329	362.251	89.6303
225	KNBTG570	19	M	100	3	1	1	2017-11-22	2018-03-25	4	0	2018-03-23	4	1	Lt.Temporal	0	0	0	1	1	1	1	3	2	2	0.10441	0.025098	2.157e-09	0.19971	1.0492	4.3139e-09	0.43827	0.96788	3.8607	0.10699	0.12792	0.013761	0.0098245	0.43011	0.1512	0.15468	0.99865	0.23921	4.4047	0.36409	69.8768	21.0499	443.1	72.9784
226	KNBTG571	52	M	100	3	1	1	2017-12-20	2018-03-25	3	0	2018-03-08	2	1	Rt.Parital	0	0	1	1	1	1	1	3	2	2	0.36052	1.6723e-09	2.5084e-09	3.3445e-09	0.00043374	0.31108	3.1817	6.6891e-09	1.1896	0.0083856	0.091989	0.011545	1.3772e-10	0.14456	0.078899	0.56027	3.9562	0.040598	1.5351	0.16125	93.795	24.8391	616.979	97.0281
227	KNBTG572	69	M	90	3	1	1	2017-11-07	2018-02-10	3	1	2018-02-10	3	0	Lt.Parietal	0	0	1	1	1	1	1	1.5	2	2	0.035751	2.9429e-09	4.4144e-09	2.3745	7.3573e-09	8.8288e-09	2.5936	1.1772e-08	0.0010357	1.4715e-08	0.17941	0.029627	2.5303e-10	0.98216	0.1981	0.02656	3.1949	0.079642	0.43245	0.017817	104.025	33.8276	1144.31	109.386
228	KNBTG573	66	F	60	3	1	1	2017-12-19	2018-03-19	3	0	2018-03-19	3	0	Rt.temporal	0	0	1	1	1	1	1	1.5	2	1	0.078179	0.019853	2.2353e-10	0.77138	0.59707	0.0074061	0.14332	0.72273	3.9876	0.44523	0.21013	0.10698	0.064647	0.42847	0.021857	0.039265	0.6578	0.12665	3.7315	0.7239	103.732	22.7385	517.041	106.195
[truncated: 563 more columns]
